# Supplementary material for: Stress Relaxation Properties of Five Orthodontic Aligner Materials: A 14-Day In-Vitro Study
Source: Bioengineering (Basel). 2022 Jul 28;9(8):349. doi: 10.3390/bioengineering9080349 (PMC9405504; doi:10.3390/bioengineering9080349)
Supplement: Supplementary file 1 [file bioengineering-09-00349-s001.zip]

Archive with 1 entries (1 files):
- bioengineering-1793107-supplementary.pdf
